# Supplementary material for: Genomic characterization, annotation, and comparative analysis of Ludisia discolor reveal its evolutionary and functional traits
Source: Planta. 2026 Apr 17;263(5):135. doi: 10.1007/s00425-026-04986-0 (PMC13090214; doi:10.1007/s00425-026-04986-0)
Supplement: Supplementary file 2 — Supplementary file2 (XLSX 20 KB) Table S1 Quality metrics of Illumina sequencing data for the genome survey of Ludisia discolor.Table S2 Assembly statistics of the Ludisia discolor genome at the contig and scaffold levels.Table S3 Summary of repetitive sequences in the Ludisia discolor genome.Table S4 Classification of transposable elements (TEs) in the Ludisia discolor genome.Table S5 Structural features of protein-coding genes in the Ludisia discolor genome.Table S6 Functional annotation statistics of protein-coding genes in the Ludisia discolor genome.Table S7 Annotation statistics of non-coding RNAs (ncRNAs) in the Ludisia discolor genome.Table S8 Gene family clustering results of 10 monocotyledonous plant species. [file 425_2026_4986_MOESM2_ESM.xlsx]

## Sheet: Table S1
Table S1. Quality metrics of Illumina sequencing data for the genome survey of Ludisia discolor
index	Original read length	Cleaned read length
Total length	307039218	299037606
Total bases (Gb)	46.06	44.86
Average read length (bp)	150	150
Q20（%）a	99.2	99.2
Q30（%）a	96.8	96.8
GC content (%)	35.5	35.5
a represents the average read length of R1 and R2; Q20/Q30: percentage of bases with Phred quality scores ≥ 20/30.

## Sheet: Table S2
Table S2. Assembly statistics of the Ludisia discolor genome at the contig and scaffold levels
Index	Contig level	Scaffold (chromosome) level
Total length (Mb)	696.37	639.69
Number of sequences	170	22 (chromosomes) + 119 (unanchored)
N50 (Mb)	16.96	33.14
N90 (Mb)	3.82	11.52
Maximum sequence length (Mb)	29.95	46.37（chr1）
GC content (%)	34.45	34.45
Contig anchoring rate (%)	—	91.86

## Sheet: Table S3
Table S3. Summary of repetitive sequences in the Ludisia discolor genome
Annotation method	Length (Mb)	Proportion of genome (%)
TRF (tandem repeats)	62.16	8.93
RepeatMasker	23.8	3.42
RepeatProteinMask	74.49	10.7
De novo prediction (RepeatModeler + LTR-FINDER)	478.51	68.71
Total (non-redundant)	493.73	70.9

## Sheet: Table S4
Table S4. Classification of transposable elements (TEs) in the Ludisia discolor genome
TE category	Length (Mb)	Proportion of genome (%)
DNA transposon	70.99	10.19
LINE	24.62	3.54
SINE	1.21	0.17
LTR-RT	358.25	51.44
unknown TE	72.64	10.43
Total TE	482.81	69.33

## Sheet: Table S5
Table S5. Structural features of protein-coding genes in the Ludisia discolor genome
Index	value
Gene counts	20552
Average Gene length(bp)	11000
Average CDS length（bp）	1172
Average exon counts	5.18
Average exon length（bp）	226
Average intron length（bp）	1890

## Sheet: Table S6
Table S6. Functional annotation statistics of protein-coding genes in the Ludisia discolor genome
Database	Annotated genes counts	（%）proportion of total genes
NR (NCBI non-redundant)	19202	93.43
TrEMBL	19161	93.23
SwissProt	14575	70.92
KEGG_ALL	18992	92.41
KEGG_KO	7985	38.85
GO (Gene Ontology)	6525	31.75
InterPro	15115	73.55
At least one database	19237	93.6

## Sheet: Table S7
Table S7. Annotation statistics of non-coding RNAs (ncRNAs) in the Ludisia discolor genome
ncRNA type		Gene counts	Average length（bp）	Total length（bp）	Proportion of genome (%)
miRNA	-	2754	269.62	742526	0.11
tRNA	-	1300	75.96	98751	0.01
rRNA		2032	1132	2300965	0.33
	- 18S rRNA	377	1764	664938	0.1
	- 28S rRNA	374	3981	1488738	0.2
	- 5S rRNA	1281	115	147289	0.02
snRNA		63	124	7814	0.001
	- CD-box	22	100	2210	—
	- HACA-box	1	166	166	—
	#NAME?	40	136	5438	—
Total ncRNA		6149	—	3150056	0.45

## Sheet: Table S8
Table S8. Gene family clustering results of 10 monocotyledonous plant species
Species	Total genes conts	Number of gene families	number of unique families		Number of single-copy orthologous families	Average number of genes per family
Ludisia discolor	20552	12866	157	1017		1.474
Zea mays	29216	13127	1257	1017		2.004
Platanthera zijinensis	24377	13068	437	1017		1.717
Platanthera guangdongensis	22439	12635	450	1017		1.586
Dendrobium nobile	29043	14593	312	1017		1.768
Vanilla planifolia	28612	13148	645	1017		1.776
Apostasia shenzhenica	21741	12551	443	1017		1.58
Dendrobium catenatum	21212	13304	22	1017		1.572
Dendrobium chrysotoxum	27038	13048	446	1017		1.848
Dendrobium thyrsiflorum	26193	13741	252	1017		1.781
